# Supplementary material for: Insecticide Susceptibility of Phlebotomus argentipes in Visceral Leishmaniasis Endemic Districts in India and Nepal
Source: PLoS Negl Trop Dis. 2010 Oct 26;4(10):e859. doi: 10.1371/journal.pntd.0000859 (PMC2964302; doi:10.1371/journal.pntd.0000859)
Supplement: Dataset S1 — Results of the bioassay tests. (0.18 MB XLS) [file pntd.0000859.s001.xls]

## Sheet: NEPAL_ Deltamethrin_FIELD
Bioassays on Phlebotomus argentipes using 0.05% deltamethrin (FIELD Populations - NEPAL)
		Test								Control R**	Control					Temp°C	RH%
Date	Place (1)	Repl. No (2)	Sandfly (n)(3)	KD (4)	Dead (5)	%KD	%mortality	Corr.KD%	Corr.mort%	Repl N°	Sandfly (n)(3)	KD (4)	Dead (5)	%KD	%mortality
30.04.09	Gidhaniya C	R1	20	16	20	80	100	80	100	C1	12	2	2	16.6667	16.6667	26	45.7
25.05.09	Gidhaniya	R2	19	19	19	100	100	100	100	C1	12	2	2	16.6667	16.6667	26	45.7
25.05.09	Gidhaniya	R3	14	14	14	100	100	100	100	C1	12	2	2	16.6667	16.6667	26	45.7
15.08.09	Gidhaniya	R4	13	13	13	100	100	100	100	C1	12	2	2	16.6667	16.6667	26	45.7
21.08.09	Gidhaniya	R5	18	16	18	88.8889	100	86.6667	100	C1	12	2	2	16.6667	16.6667	26	45.7
21.08.09	Gidhaniya	R6	18	17	17	94.4444	94.4444	93.3333	93.3333	C1	12	2	2	16.6667	16.6667	26	45.7
Total Gidhaniya *CONTROL			102	95	101	93.1373	99.0196	91.7647	98.8235		12	2	2	16.6667	16.6667	26
							mean	93.3333	98.8889
							standard error	3.44265	1.11111
		Test								Control R**	Control					Temp°C	RH%
Date	Place (1)	Repl. No (2)	Sandfly (n)(3)	KD (4)	Dead (5)	%KD	%mortality	Corr.KD%	Corr.mort%	Repl N°	Sandfly (n)(3)	KD (4)	Dead (5)	%KD	%mortality
04.04.09	Dulari	R1	7	7	7	100	100	100	100	C1	13	1	2	7.69231	15.3846	26	45.7
29.05.09	Dulari	R2	18	15	16	83.3333	88.8889	81.9444	86.8687	C1	13	1	2	7.69231	15.3846	26	45.7
31.05.09	Dulari	R3	28	22	27	78.5714	96.4286	76.3158	95.5882	C2	21	2	4	9.52381	19.0476	26	45.7
16.08.09	Dulari	R4	15	15	15	100	100	100	100	C3	12	0	0	0	0	26	45.7
19.08.09	Dulari	R5	18	13	16	72.2222	88.8889	72.2222	88.8889	C3	12	0	0	0	0	26	45.7
19.08.09	Dulari	R6	29	20	27	68.9655	93.1034	68.9655	93.1034	C3	12	0	0	0	0	26	45.7
22.08.09	Dulari	R7	19	17	19	89.4737	100	89.4737	100	C3	12	0	0	0	0	26	45.7
22.08.09	Dulari	R8	14	13	14	92.8571	100	92.8571	100	C3	12	0	0	0	0	26	45.7
Total Dulari *CONTROL			148	122	141	82.4324	95.2703	81.2068	94.5608		46	3	6	6.52174	13.0435	26
							mean	85.2224	95.5562
							standard error	4.30216	1.91298
		Test								Control R**	Control					Temp°C	RH%
Date	Place (1)	Repl. No (2)	Sandfly (n)(3)	KD (4)	Dead (5)	%KD	%mortality	Corr.KD%	Corr.mort%	Repl N°	Sandfly (n)(3)	KD (4)	Dead (5)	%KD	%mortality
17.08.09	Amahibelha	R1	19	14	19	73.6842	100	73.6842	100	C1	17	0	0	0	0	26	45.7
17.08.09	Amahibelha	R2	7	7	7	100	100	100	100	C1	17	0	0	0	0	26	45.7
17.08.09	Amahibelha	R3	20	12	20	60	100	60	100	C1	17	0	0	0	0	26	45.7
24.08.09	Amahibelha	R4	13	13	13	100	100	100	100	C1	17	0	0	0	0	26	45.7
24.08.09	Amahibelha	R5	14	14	14	100	100	100	100	C1	17	0	0	0	0	26	45.7
24.08.09	Amahibelha	R6	24	22	24	91.6667	100	91.6667	100	C1	17	0	0	0	0	26	45.7
25.08.09	Amahibelha	R7	12	12	12	100	100	100	100	C1	17	0	0	0	0	26	45.7
25.08.09	Amahibelha	R8	14	13	13	92.8571	92.8571	92.8571	92.8571	C1	17	0	0	0	0	26	45.7
25.08.09	Amahibelha	R9	14	11	14	78.5714	100	78.5714	100	C1	17	0	0	0	0	26	45.7
Total Amalhibelha INTERVENTION			137	118	136	86.1314	99.2701	86.1314	99.2701		17	0	0	0	0	26
							mean	88.531	99.2063
							standard error	4.84243	0.793651
Control R**:		Replicate number control
(2) Replicate number
(3) Number of sandflies tested
(4) Knock Down: number of sandflies dead after exposure time (1h)
(5) Number of dead after 24h
* villages out of KALANET Clusters

## Sheet: NEPAL_ DDT_Field
Bioassays on Phlebotomus argentipes using 4% DDT (FIELD Populations - NEPAL)
		Test								Control R**	Control					Temp°C	RH%
Date	Place (1)	Repl. No (2)	Sandfly (n)(3)	KD (4)	Dead (5)	%KD	%mortality	Corr.KD%	Corr.mort%	Repl N°	Sandfly (n)(3)	KD (4)	Dead (5)	%KD	%mortality
15.07.08	Gidhniya	R1	18	18	18	100	100	100	100	C1	20	0	0	0	0	26	45.7
15.07.08	Gidhniya	R2	22	20	22	90.9091	100	90.9091	100	C1	20	0	0	0	0	26	45.7
15.07.08	Gidhniya	R3	28	25	28	89.2857	100	89.2857	100	C1	20	0	0	0	0	26	45.7
15.07.08	Gidhniya	R4	23	20	23	86.9565	100	86.9565	100	C1	20	0	0	0	0	26	45.7
15.07.08	Gidhniya	R5	20	19	20	95	100	95	100	C1	20	0	0	0	0	26	45.7
Total Gidhaniya* CONTROL			111	102	111	91.8919	100	91.8919	100		20	0	0	0	0	26
							mean	92.4303	100
							standard error	2.30292	3.17764e-15
		Test								Control R**	Control					Temp°C	RH%
Date	Place (1)	Repl. No (2)	Sandfly (n)(3)	KD (4)	Dead (5)	%KD	%mortality	Corr.KD%	Corr.mort%	Repl N°	Sandfly (n)(3)	KD (4)	Dead (5)	%KD	%mortality
16.07.08	Dulari	R1	21	20	21	95.2381	100	94.7619	100	C1	22	2	4	9.09091	18.1818	26	45.7
16.07.08	Dulari	R2	22	22	22	100	100	100	100	C1	22	2	4	9.09091	18.1818	26	45.7
16.07.08	Dulari	R3	23	23	23	100	100	100	100	C1	22	2	4	9.09091	18.1818	26	45.7
16.07.08	Dulari	R4	20	18	20	90	100	89	100	C1	22	2	4	9.09091	18.1818	26	45.7
16.07.08	Dulari	R5	29	25	29	86.2069	100	84.8276	100	C1	22	2	4	9.09091	18.1818	26	45.7
Total Dulari* CONTROL			115	108	115	93.913	100	93.3043	100		22	2	4	9.09091	18.1818	26
							mean	93.7179	100
							standard error	3.01094	0
		Test								Control R**	Control					Temp°C	RH%
Date	Place (1)	Repl. No (2)	Sandfly (n)(3)	KD (4)	Dead (5)	%KD	%mortality	Corr.KD%	Corr.mort%	Repl N°	Sandfly (n)(3)	KD (4)	Dead (5)	%KD	%mortality
17.07.08	Duhabi	R1	20	17	20	85	100	83.2353	100	C1	19	2	2	10.5263	10.5263	26	45.7
17.07.08	Duhabi	R2	20	18	20	90	100	88.8235	100	C1	19	2	2	10.5263	10.5263	26	45.7
18.09.08	Duhabi	R3	20	19	19	95	95	94.7619	94.5	C2	22	1	2	4.54545	9.09091	26	45.7
18.09.08	Duhabi	R4	19	18	19	94.7368	100	94.4862	100	C2	22	1	2	4.54545	9.09091	26	45.7
18.09.08	Duhabi	R5	24	20	23	83.3333	95.8333	82.5397	95.4167	C2	22	1	2	4.54545	9.09091	26	45.7
26.10.08	Duhabi	R6	17	17	17	100	100	100	100	C3	19	0	1	0	5.26316	26	45.7
Total Duhabi CONTROL			120	109	118	90.8333	98.3333	90.3509	98.1818		60	3	5	5	8.33333	26
							mean	90.6411	98.3194
							standard error	2.84685	1.06944
		Test								Control R**	Control					Temp°C	RH%
Date	Place (1)	Repl. No (2)	Sandfly (n)(3)	KD (4)	Dead (5)	%KD	%mortality	Corr.KD%	Corr.mort%	Repl N°	Sandfly (n)(3)	KD (4)	Dead (5)	%KD	%mortality
24.09.08	Amahibelha	R1	15	10	10	66.6667	66.6667	64.7059	64.7059	C1	18	1	1	5.55556	5.55556	26	45.7
24.09.08	Amahibelha	R2	13	10	10	76.9231	76.9231	75.5656	75.5656	C1	18	1	1	5.55556	5.55556	26	45.7
24.09.08	Amahibelha	R3	21	7	11	33.3333	52.381	29.4118	49.5798	C1	18	1	1	5.55556	5.55556	26	45.7
01.04.09	Amahibelha	R4	23	9	14	39.1304	60.8696	30.4348	51.8395	C2	16	2	3	12.5	18.75	26	45.7
12.08.09	Amahibelha	R5	18	9	12	50	66.6667	47.2222	62.7451	C3	19	1	2	5.26316	10.5263	26	45.7
12.08.09	Amahibelha	R6	23	14	16	60.8696	69.5652	58.6957	65.9847	C3	19	1	2	5.26316	10.5263	26	45.7
Total Amalhibelha INTERVENTION			113	59	73	52.2124	64.6018	48.3114	60.0828		53	4	6	7.54717	11.3208	26
							mean	51.006	61.7368
							standard error	7.6459	3.93642
Control R**:		Replicate number for Control
(2) Replicate number
(3) Number of sandflies tested
(4) Knock Down: number of sandflies dead after exposure time (1h)
(5) Number of dead after 24h
* villages out of KALANET Clusters

## Sheet: BIHAR_DDT_Field
Bioassays on Phlebotomus argentipes using 4% DDT (FIELD Populations BIHAR)
Test		Test								Control					Temp°C	RH%
Date	Place (1)	Repl. No (2)	Sandfly (n)(3)	KD (4)	Dead (5)	%KD	%mortality	Corr KD%	Corr Mort	Sandfly (n)(3)	KD (4)	Dead (5)	%KD	%mortality
27.04.09	TV-LLIN	R1	10	2	4	20	40	20	40	10	0	0	0	0	28	65
28.04.09	CL-LLIN	R2	10	1	4	10	40	10	40	10	0	0	0	0	27	70
29.04.09	Mahnar	R3	10	2	4	20	40	20	40	10	0	0	0	0	30	81
	CL-LLIN	R4	10	2	5	20	50	20	50	10	0	0	0	0	28	75
30.04.09	GB	R5	20	4	9	20	45	20	45	20	0	0	0	0	27	93
		R6	20	2	8	10	40	10	40
		R7	20	5	10	25	50	25	50
		R8	20	7	9	35	45	35	45
	TV-LLIN	R9	10	1	4	10	40	10	40	10	0	0	0	0	28	80
08.05.09	GB	R10	20	5	8	25	40	25	40	20	0	0	0	0	26	80
		R11	10	3	4	30	40	30	40
		R12	11	2	5	18.1818	45.4545	18.1818	45.4545
	CL-LLIN	R13	10	2	4	20	40	20	40	10	0	0	0	0	27	70
09.05.09	TV-LLIN	R15	10	1	4	10	40	10	40	10	0	0	0	0	30	65
13.05.09	TV-LLIN	R16	20	5	12	25	60	25	55.5556	20	0	2	0	10	25	95
Total			211	44	94	20.8531	44.5498	20.8531	43.6834	130	0	2	0	1.53846	27.6	77.4
							mean	19.8788	43.4007
							standard error	1.95556	1.28778
NB: TV = TEST VILLAGE (INTERVENTION VILLAGE - WP 5), CL = CONTROL VILLAGE (WP - 5), GB= GULMEHIYABAGH (WP - 7), MAHNAR = MAJLISHPUR (WP - 7), CHANDI = OTHER CONTROL VILLAGE
(2) Replicate number
(3) Number of sandflies tested
(4) Knock Down: number of sandflies dead after exposure time (1h)
(5) Number of dead after 24h

## Sheet: BIHAR_deltamethrin field
Bioassays on Phlebotomus argentipes using 0.05% deltamethrin (FIELD Populations BIHAR)
		Test								Control					Temp°C	RH%
Date	Place (1)	Repl. No (2)	Sandfly (n)(3)	KD (4)	Dead (5)	%KD	%mortality	Corr.KD%	Corr.mort%	Sandfly (n)(3)	KD (4)	Dead (5)	%KD	%mortality
29.04.09	Mahnar	R1	20	18	20	90	100	90	100	20	0	0	0	0	30	81
29.04.09	CL-LLIN	R2	20	19	20	95	100	95	100	20	0	0	0	0	30	81
30.04.09	TV-LLIN	R3	20	18	20	90	100	89.4737	100	20	1	1	5	5	27	93
		R4	20	18	20	90	100	90	100
08.05.09	CL-LLIN	R5	20	17	20	85	100	85	100	20	0	0	0	0	27	80
08.05.09	GB	R6	20	16	20	80	100	80	100	20	0	0	0	0	26	80
		R7	20	13	20	65	100	65	100
13.05.09	TV-LLIN	R8	22	21	22	95.4545	100	95.4545	100	20	0	0	0	0	25	95
%			162	140	162	86.4198	100	86.3056	100	120	1	1	0.833333	0.833333	27	85
							mean	86.241	100
							standard error	3.51525	0
NB: TV = TEST VILLAGE (INTERVENTION VILLAGE - WP 5), CL = CONTROL VILLAGE (WP - 5), GB= GULMEHIYABAGH (WP - 7), MAHNAR = MAJLISHPUR (WP - 7), CHANDI = OTHER CONTROL VILLAGE
(2) Replicate number
(3) Number of sandflies tested
(4) Knock Down: number of sandflies dead after exposure time (1h)
(5) Number of dead after 24h

## Sheet: DDT colony
Bioassays on Phlebotomus argentipes using 4% DDT ((Lab. COLONY)- 60 minutes exposure
		Test								Control
Date	Status (1)	Repl. No (2)	Sandfly (n)(3)	KD (4)	Dead (5)	%KD	%mortality	Corr.KD%	Corr.Mort.%	Sandfly (n)(3)	KD (4)	Dead (5)	%KD	%mortality	Temp0C	RH%
04.12.08	U	R1	21	0	3	0	14.2857	0	14.2857	21	0	0	0	0	25	72
29.12.08		R2	20	6	8	30	40	26.3158	29.4118	20	1	3	5	15	28	80
09.01.09		R3	20	4	11	20	55	20	43.75	20	0	4	0	20	28	85
10.01.09		R4	20	7	12	35	60	35	60	20	0	0	0	0	28	90
25.05.09		R5	26	6	10	23.0769	38.4615	23.0769	38.4615	20	0	0	0	0	28	70
Total UNFED			107	23	44	21.4953	41.1215	20.7103	36.7578	101	1	7	0.990099	6.9	27.4	79
							mean	20.8785	37.1818
							standard error	5.79007	7.58305
19.05.09	F	R1	23	5	11	21.7391	47.8261	13.0435	38.6189	20	2	3	10	15	28	70
		R2	31	9	14	29.0323	45.1613	21.147	45.1613				10
		R3	17	6	7	35.2941	41.1765	28.1046	41.1765				10
20.05.09		R4	20	4	5	20	25	20	25	20	0	0	0	0	27	70
		R5	26	6	12	23.0769	46.1538	23.0769	46.1538				0
		R6	24	6	9	25	37.5	25	37.5				0
Total FED			141	36	58	25.5319	41.1348	21.6125	36.3619	40	2	3	5	7.5	27	70
							mean	21.7287	38.9351
(1) status: fed or unfed							standard error	2.09707	3.12114
(2) Replicate number
(3) Number of sandflies tested
(4) Knock Down: number of sandflies dead after exposure time (1h)
(5) Number of dead after 24h

## Sheet: deltameth colony
Bioassays on Phlebotomus argentipes using 0.05% deltamethrin (Lab. COLONY)
	(1) status: fed or unfed
	(2) Replicate number
	(3) Number of sandflies tested
	(4) Knock Down: number of sandflies dead after exposure time (1h)
	(5) Number of dead after 24h
Date	Status (1)	Exp. Time (min)	Test								Control
			Repl. No.	Sandfly (n)	KD	Dead	KD%	%mortality	Corr KD%	Corr Mort%	Sandfly (n)	KD	Dead	KD%	%mortality	Temp0C	RH%
21.10.08	U	15	R1	20	0	13	0	65	0	61.1111	20	0	2	0	10	27	67
21.10.08			R2	20	0	12	0	60	0	57.8947	20	0	1	0	5	27	67
22.10.08			R3	20	0	14	0	70	0	68.4211	20	0	1	0	5	27	70
12.11.08			R4	20	0	18	0	90	0	90	20	0	0	0	0	27	70
12.11.08			R5	20	0	17	0	85	0	84.2105	20	0	1	0	5	27	70
Total Unfed 15 min exposure				100	0	74	0	74	0	72.6316	100	0	5	0	5	27	69
								mean	0	72.3275
								standard error	0	6.33599
17.10.08	F	15	R1	17	0	12	0	70.5882	0	67.128	19	0	2	0	10.5263	29	72
21.10.08			R2	20	0	13	0	65	0	63.1579	20	0	1	0	5	27	71
Total Fed 15 min exposure				37	0	25	0	67.5676	0	64.8649	39	0	3	0	7.69231
								mean	0	65.143
								standard error	0	1.98507
10.10.08	U	30	R1	20	5	19	25	95	25	95	20	0	0	0	0	27	72
23.10.09			R2	20	10	20	50	100	50	100	20	0	1	0	5	27	68
12.11.08			R3	20	7	19	35	95	35	94.7368	20	0	1	0	5	27	70
12.11.08			R4	20	6	18	30	90	30	88.8889	20	0	2	0	10	27	70
20.03.09			R5	20	9	20	45	100	45	100	20	0	0	0	0	26	62
20.03.09			R6	20	7	20	35	100	27.7778	100	20	2	3	10	15	26	62
Total Unfed 30 min exposure				120	44	116	36.6667	96.6667	35.5932	96.4602	120	2	7	1.66667	5.83333	53.3	67.3
								mean	35.463	96.4376
								standard error	4.08605	1.82587
13.10.08	F	30	R1	21	6	19	28.5714	90.4762	28.5714	89.4737	21	0	2	0	9.52381	28	76
15.11.08			R2	30	9	26	30	86.6667	30	86.2069	30	0	1	0	3.33333	25	66
Total Fed 30 min exposure				51	15	45	29.4118	88.2353	29.4118	87.5	51	0	3	0	5.88235
								mean	29.2857	87.8403
								standard error	0.714286	1.63339
12.11.08	U	60	R1	23	15	23	65.2174	100	65.2174	100	23	0	2	0	8.69565	27	70
04.12.08			R2	22	18	22	81.8182	100	81.8182	100	22	0	0	0	0	25	77
29.12.08			R3	20	8	20	40	100	40	100	20	0	2	0	10	27	85
10.01.09			R4	20	9	20	45	100	45	100	20	0	0	0	0	28	88
09.01.09			R5	20	15	19	75	95	75	95	20	0	0	0	0	27	87
Total Unfed 60 min exposure				105	65	104	61.9048	99.0476	61.9048	99.0099	105	0	4	0	3.80952	26.8	81
								mean	61.4071	99
								standard error	8.19559	1
14.10.08	F	60	R1	20	17	20	85	100	85	100	20	0	1	0	5	27	76
20.10.08			R2	24	21	23	87.5	95.8333	87.5	95.6522	24	0	1	0	4.16667	27	61
19.05.09			R3	24	17	24	70.8333	100	69.2982	100	20	1	3	5	15	28	70
20.05.09			R4	20	16	20	80	100	80	100	20	0	0	0	0	27	70
Total Fed 60 min exposure				88	71	87	80.6818	98.8636	80.4491	98.7917	84	1	5	1.19048	5.95238	27	69
								mean	80.4496	98.913
								standard error	4.03081	1.08696
